# Supplementary material for: Systematic Review and Meta-Analysis on Knowledge Attitude and Practices on African Animal Trypanocide Resistance
Source: Trop Med Infect Dis. 2022 Aug 23;7(9):205. doi: 10.3390/tropicalmed7090205 (PMC9503918; doi:10.3390/tropicalmed7090205)
Supplement: Supplementary file 1 [file tropicalmed-07-00205-s001.zip]

Archive with 1 entries (1 files):
- tropicalmed-1866531-supplementary.pdf
